# Supplementary material for: Lipidomic Approaches to Study HDL Metabolism in Patients with Central Obesity Diagnosed with Metabolic Syndrome
Source: Int J Mol Sci. 2022 Jun 17;23(12):6786. doi: 10.3390/ijms23126786 (PMC9223701; doi:10.3390/ijms23126786)
Supplement: Supplementary file 1 [file ijms-23-06786-s001.zip]

Archive with 1 entries (1 files):
- ijms-1697748-supplementary.pdf
